# Supplementary material for: A Carbon Dioxide Limitation-Inducible Protein, ColA, Supports the Growth of Synechococcus sp. PCC 7002
Source: Mar Drugs. 2017 Dec 15;15(12):390. doi: 10.3390/md15120390 (PMC5742850; doi:10.3390/md15120390)
Supplement: Supplementary file 1 [file marinedrugs-15-00390-s001.zip]

Archive with 1 entries (1 files):
- Figures_Supplements.pptx
